# Supplementary material for: Vitamin D deficiency and supplementation in pregnancy in a multiethnic population-based cohort
Source: BMC Pregnancy Childbirth. 2016 Jan 19;16:7. doi: 10.1186/s12884-016-0796-0 (PMC4719746; doi:10.1186/s12884-016-0796-0)
Supplement: Additional file 2: — Supplementary table. (XLSX 11 kb) [file 12884_2016_796_MOESM2_ESM.xlsx]

## Sheet: Supplementary table
Supplementary table.
25(OH)D values for countries with ≥ 10 participants
	Mean	SD
Western Europe
Norway (n=284)	69	(23)
SouthAsia
Pakistan (n=120)	32	(19)
Sri Lanka (n=56)	30	(15)
India (n=12)	41	(27)
Middle East
Iraq (n=34)	29	(17)
Morocco (n=23)	37	(16)
Turkey (n=25)	38	(15)
Afghanistan (n=12)	29	(19)
Sub-Saharan Africa
Somalia (n=32)	32	(14)
East Asia
Vietnam (n=17)	45	(15)
Philippines (n=12)	57	(18)
